# Supplementary material for: Targeted Deletion of Kindlin-2 in Mouse Mammary Glands Inhibits Tumor Growth, Invasion, and Metastasis Downstream of a TGF-β/EGF Oncogenic Signaling Pathway
Source: Cancers (Basel). 2022 Jan 27;14(3):639. doi: 10.3390/cancers14030639 (PMC8833458; doi:10.3390/cancers14030639)
Supplement: Supplementary file 1 [file cancers-14-00639-s001.zip]

Archive with 2 entries (2 files):
- cancers-1567837-supp-final/cancers-1508892-File S1.pdf
- cancers-1567837-supp-final/cancers-1567837-supp-final.pdf
